# Supplementary material for: PDGFRβ Expression Across Canine AGASAC Subtypes and Metastases: Morphologic Insights and Possible Therapeutic Implications
Source: Vet Sci. 2025 Nov 26;12(12):1122. doi: 10.3390/vetsci12121122 (PMC12737537; doi:10.3390/vetsci12121122)
Supplement: Supplementary file 1 [file vetsci-12-01122-s001.zip]

Archive with 3 entries (3 files):
- Supplemental Material S3.pdf
- Supplemental Table S1.pdf
- Supplemental Table S2.pdf
